# Supplementary material for: A Bayesian Model for the Analysis of Transgenerational Epigenetic Variation
Source: G3 (Bethesda). 2015 Jan 23;5(4):477–85. doi: 10.1534/g3.115.016725 (PMC4390564; doi:10.1534/g3.115.016725)
Supplement: Supporting Information [file supp_g3.115.016725_FileS1.zip]

Archive with 11 entries (10 files):
- dataset1.zip
- __MACOSX/
- __MACOSX/._dataset1.zip
- dataset2.zip
- __MACOSX/._dataset2.zip
- gibepi.for.zip
- __MACOSX/._gibepi.for.zip
- gibmatepcor.for.zip
- __MACOSX/._gibmatepcor.for.zip
- Pirenaica.zip
- __MACOSX/._Pirenaica.zip
